# Supplementary material for: In foreign pastures: Livestock mobility at Hazor and the permeability of Iron Age geopolitical borders in the Southern Levant
Source: PLoS One. 2026 Apr 10;21(4):e0328934. doi: 10.1371/journal.pone.0328934 (PMC13068230; doi:10.1371/journal.pone.0328934)
Supplement: S1 Table — (XLSX) [file pone.0328934.s001.xlsx]

## Sheet: Sheet1
Supplementary Table 1. Biometrical and fusion data for selected skeletal elements from Iron IIA and IIB Hazor. Metrical data according to von den Driesch (1976). Data collected by N. Marom.
ASTRAGALUS	Taxon	Locus	Stratum	State of fuison	GLl	Bd	Dl
ast	Bos	8316	8th cent		55.1	38.1	29.9
ast	Bos	8316	8th cent		58.5	35.2	32.4
ast	Bos	8316	8th cent			38.7
ast	Bos	10306	8th cent			37.1
ast	Bos	10310	9th century		62.6	39.5	33.2
ast	Bos	10310	9th century		62.4	39.7	33.1
ast	Bos	10315	9th century		46.1	29.5	25.5
ast	Bos	14342	8th century			39.5
ast	Bos	16320	10/9 century		62.1		33.3
ast	Bos	16302	10th century		60.3	43.5	32.5
ast	Dama	10306	8th cent		43.8	29.4	24.5
ast	Dama	10310	9th century		41.4	25.1
ast	Dama	10326	8th cent		43.2	27.2	24.2
ast	Dama	10326	8th cent			26.7
ast	Dama	10326	8th cent		43.1	27.7	24.3
ast	Dama	11337	10th century		42.8	26.6	24.6
ast	Dama	14332	8th century		44.3	27.6	25.5
ast	Dama	15315	9th century		57.3
ast	Dama	16314	9th century		43.8	28.1	24.3
ast	Equus asinus	15325	9th century		45.2
ast	Gazella	10310	9th century		26.1	16.6	14.3
ast	Gazella	10326	8th cent		26.8	26.3
ast	Gazella	10326	8th cent		26	16.4	14.6
ast	Gazella	15305	8th century		27.9	18.4	14.6
ast	Capra	8316	8th cent		32.8	20.5	17.4
ast	Capra	10306	8th cent		32.7
ast	Capra	10317	8th cent		29.6	19.7	16.3
ast	Capra	10326	8th cent		30.6	19.7	17
ast	Capra	10330	9th century		28.2	19.5	15
ast	Capra	10339	9th century		35	21.6	17.7
ast	Capra	14342	8th century		29	18	14.8
ast	Capra	15325	9th century			21.1
ast	Capra	15347	10th century		29.4	19.4	16
ast	Sus	10327	9th century		40.2
ast	Ovis	8316	8th cent			19.4
ast	Ovis	8316	8th cent		30.3	19.4	17.1
ast	Ovis	10306	8th cent			19.4
ast	Ovis	10306	8th cent		29	18.7	16.8
ast	Ovis	10306	8th cent		28.4	18.2	16.2
ast	Ovis	10310	9th century		32	20.5	18
ast	Ovis	10326	8th cent		31.4	21.1
ast	Ovis	10326	8th cent		30.3	18.3	17.2
ast	Ovis	10339	9th century		32.3	19.7	18.1
ast	Ovis	11332	10th century		29.7	19.2
ast	Ovis	15311	9th century		29.3	18.6	26.8
ast	Ovis	15312	8th century		29.7	18.7	15.7
ast	Ovis	15347	10th century		28.7	18.5	16.3
ast	Ovis/Capra	10326	8th cent		33.1		18.7
ast	Ovis/Capra	10327	9th century		30.6	19.1	16.5
ast	Ovis/Capra	15347	10th century		33.1	21.4	20.1
CALCANEUS				State of fuison	GL
calc	Bos	10319	8th cent	Proximal fused	93.3
calc	Equus asinus	15311	9th century	Proximal fused	88.1
calc	Capra	15325	9th century	Proximal fused	55.4
calc	Capra	16314	9th century	Proximal fused	54.3
calc	Equid	15311	9th century	Proximal fused	115
calc	Ovis	8316	8th cent	Proximal fused	55.5
calc	Ovis	14338	8th century	Proximal fused	58.4
calc	Ovis	15302	8th century	Proximal fused	59.2
calc	Ovis	15311	9th century	Proximal fused	60.1
calc	Ovis	16320	10/9 century	Proximal fused	57.2
HUMERUS				State of fuison	BT	HTC
hum	Bos	10327	9th century	Distal fused	62.1	27.7
hum	Dama	8316	8th cent	Distal fused	47.4	26.7
hum	Canis	15311	9th century	Distal fused	31.8	13.8
hum	Equus asinus	15311	9th century	Distal fused		26.7
hum	Equid	14514	8th century	Distal fused	54.3	29
hum	Equid	14514	8th century	Distal fused	52.2	27.2
hum	Gazella	15302	8th century	Distal fused	25.4	15.2
hum	Capra	8316	8th cent	Distal fused	32.6	15.4
hum	Capra	8316	8th cent	Distal fused	32.5	16.6
hum	Capra	10310	9th century	Distal fused	33.2	16.1
hum	Capra	10310	9th century	Distal fused	30.9	15.7
hum	Capra	14339	8th century	Distal fused	26.5	13.4
hum	Capra	14342	8th century	Distal fused	32.6	15.1
hum	Capra	15302	8th century	Distal fused		18.3
hum	Capra	15302	8th century	Distal fused	33.7	16.8
hum	Capra	15311	9th century	Distal fused	31.8	15.6
hum	Capra	15311	9th century	Distal fused	26.6	15.2
hum	Capra	15311	9th century	Distal fused	34.4	15.9
hum	Capra	15325	9th century	Distal fused	30.8	14.7
hum	Capra	15325	9th century	Distal fused	29.6	14.7
hum	Ovis	8316	8th cent	Distal fused	29.1	13.6
hum	Ovis	8316	8th cent	Distal fused	29.7	14.5
hum	Ovis	8316	8th cent	Distal fused	30	14.8
hum	Ovis	8316	8th cent	Distal fused	31	16.1
hum	Ovis	8316	8th cent	Distal fused	32.2	17
hum	Ovis	8316	8th cent	Distal fused	26.1	25.1
hum	Ovis	9317	9th century	Distal fused	29.8	15.2
hum	Ovis	10319	8th cent	Distal fused		15.7
hum	Ovis	10320	9th century	Distal fused	28.6	13.6
hum	Ovis	11337	10th century	Distal fused	33.6
hum	Ovis	14343	8th century	Distal fused	30.4	16.5
hum	Ovis	14512	8th century	Distal fused	28.8	14.3
hum	Ovis	15310	9th century	Distal fused	29.8	14.6
hum	Ovis	15325	9th century	Distal fused	34.6
hum	Ovis	15325	9th century	Distal fused	31.3	15.1
hum	Ovis/Capra	10327	9th century	Distal fused	31.6	15.2
hum	Ovis/Capra	11337	10th century	Distal fused	31.1
hum	Ovis/Capra	15325	9th century	Distal fused	33	16.9
hum	Ovis/Capra	16314	9th century	Distal fused		32.7
hum	Ovis/Capra	16342	9th century	Distal fused		14.7
Lower M3				Age stage	L
M3	Bos	8316	8th cent	age_4	37.4
M3	Capra	8316	8th cent	age_4	24.4
M3	Capra	10319	8th cent	age_4	17.1
M3	Capra	10326	8th cent	age_4		24.2
M3	Capra	11337	10th century	age_4	25.4
M3	Capra	15315	9th century	age_4	24.5
M3	Capra	16314	9th century	age_3	24.6	9.2
M3	Capra	16314	9th century	age_4	22.2	18.4
M3	Ovis	10310	9th century	age_4	25.1
M3	Ovis	10328	9th century	age_3	23.2
M3	Ovis	15316	9th century	age_4	25
M3	Ovis	15325	9th century	age_3	24.3
M3	Ovis	15325	9th century	age_4	25.1
M3	Ovis	8316	8th cent	age_2	24.1
mand(M3)	Capra	15311	9th century	age_3	24.3
mand(P3..M3)	Capra	8316	8th cent	age_4	23.5
mand(P4..M3)	Ovis/Capra	11325	10th century	age_2	23.6
Metacarpus	Animal	Locus	Stratum	State of fuison	GL	Bd	Dl	Bp	SD	DEM	DVM	WCM	DEL	DVL	WCL			Datum	Taxon	Element	Teeth	Weight (gr.)	Side	Age	Butchery	Gnaw	Fracture	Weather	Burn
Metacarpus	Equus cf. caballus	14513	8th century	Distal fused	252	50.8/49.5	38.7	53.5	34.6
Metacarpus	Bos	15325	9th century	Distal fused						24.1	34	29.1
Metacarpus	Bos	16314	9th century	Distal unfused									26	33.1	28.9
Metacarpus	Dama	8316	8th cent	Distal fused									16.8	23.2	26.8
Metacarpus	Capra	10328	9th century	Distal fused									10.1	17	10.9
Metacarpus	Ovis	15347	10th century	Distal fused									13.4	19.7	14.2
Metacarpus	Ovis/Capra	10327	9th century	Distal unfused		29
Metacarpus	Bos	8316	8th cent	Distal fused	201	58.7		56.7	31.9	24.8	32.6	28.1	23.1	31.3	27.3
Metacarpus	Bos	8316	8th cent	Distal fused	187	49.4
Metacarpus	Bos	8316	8th cent	Distal fused	174	47.2		44.8	25.5	18.6	26.3	22.8	19.8	26.7	22.7
Metacarpus	Bos	10327	9th century	Distal unfused		56.2				22.7	31.3	26.1	21.8	31	25
Metacarpus	Equus asinus	15325	9th century	Distal fused		32.1	25.4		21.6
Metacarpus	Caora	14341	8th century	Distal fused		29.3				9.4	17.2	13.4	9.1	17	12.8
Metacarpus	Capra	15315	9th century	Distal unfused		27				12.5	19.1	12.7	11.9	18.6	11.9
Metacarpus	Equus cf. caballus	15302	8th century	Distal fused		50.5	38.8
Metacarpus	Ovis	10327	9th century	Distal fused	132.4	28.1		25.4	14.2	12.3	18.2	13.1	11.4	17.5	12.6
Metacarpus	Ovis	15315	9th century	Distal fused		27.5				12.1		13	12.6		12.9
Metacarpus	Ovis	14314	9th century	Distal fused		24.8				10.4	15.5	11.1	11.3	16.1	11.5
Metacarpus	Ovis	15347	10th century	Distal fused		25.4							11.6	17	11.8
Metacarpus	Ovis/Capra	14343	8th century	Distal fused		28.2				9.9		13.2	9.6		12.9
Metatarpus	Animal	Locus	Stratum	State of fuison	GL	Bd	Dl	Bp	SD	DEM	DVM	WCM	DEL	DVL	WCL			Datum	Taxon	Element	Teeth	Weight (gr.)	Side	Age	Butchery	Gnaw	Fracture	Weather	Burn
Metatarsus	Bos	15347	10th century
Metatarsus	Capra	11318	10th century	Distal fused								13.1
Metatarsus	Sus	14512	8th century	Distal fused	63.4	14.5	14.6
Metatarsus	Ovis	10334	9th century	Distal fused									12.1	16.2	11.4
Metatarsus	Ovis	10359	9th century	Distal fused					11.9				10.9	16.2	11.3
Metatarsus	Ovis	15310	9th century	Distal unfused		25.4				11.1	17.2	12.1	10.5	16.3	10.9
Metatarsus	Ovis	15311	9th century	Distal fused					11				10.3	15.9	11
Metatarsus	Ovis/Capra	15311	9th century	Distal fused									9.7	15	10.1
Metatarsus	Bos	8316	8th cent	Distal fused		47.2				22	29.5	22.2	20.4	28.4	22.1
Metatarsus	Bos	8316	8th cent	Distal fused	220	49.6		42.2	22.6	22.1	30.3	22.7	20.5		23
Metatarsus	Bos	11332	10th century	Distal fused		53.7				23	30.5	25.6	21	30	25
Metatarsus	Bos	15325	9th century	Distal unfused		46.1				21.3	29.2	21.7	19.4	28.5	20.7
Metatarsus	Dama	8316	8th cent	Distal fused						16.3	21.1	16.5
Metatarsus	Dama	8316	8th cent	Distal fused	*221	36.4		30.4	19	16.1	23.1	15.6	15.8	22.7	15.5
Metatarsus	Equus asinus	15302	8th century	Distal fused		33.4	25.6
Metatarsus	Equid	15311	9th century	Distal fused		34.7	26.5
Metatarsus	Gazella	8316	8th cent	Distal fused		20.1			12.1	10.5	14.4	9.2	10.8		9.3
Metatarsus	Capra	11337	10th century	Distal fused		26.8				10.1	18.4	12.5	10.7	18	11.6
Metatarsus	Capra	14342	8th century	Distal fused		26				10.3	17.4	12	10.1	16.4	11.7
Metatarsus	Capra	15341	9th century	Distal fused		27.3				12	19.1	12.4	11.5	17.8	11.8
Metatarsus	Ovis	8316	8th cent	Distal fused		23.9				10.8	15.6	11.2	10.8	15.6	10.3
Metatarsus	Ovis	11325	10th century	Distal fused		24.6				11.2	16.9	11.6	10.7	16	10.3
Metatarsus	Ovis	15311	9th century	Distal fused		29.1				12.2	19	13.2	11.6	18.2	12.7
Metatarsus	Ovis	15325	9th century	Distal fused		25.1				11.9	16.6	11.4	10.8	16.1	10.7
Metatarsus	Ovis	15325	9th century	Distal fused		26.3				12.5	18.7	12.7	11.6	17.4	11.4
Metatarsus	Ovis/Capra	15347	10th century	Distal fused	118.3	22.8			13.4	9.7	17	11.4	9.9	16.5	10.9
PHALANX 1	Animal	Locus	Stratum	State of fuison	GLlpe	Bd	Dl	Bp	SD	DEM	DVM	WCM	DEL	DVL	WCL			Datum	Taxon	Element	Teeth	Weight (gr.)	Side	Age	Butchery	Gnaw	Fracture	Weather	Burn
ph1	Aves	16320	10/9 century		27.4
ph1	Bos	8316	8th cent	Proximal fused	60.9	26.5		28.4	23.6
ph1	Bos	8316	8th cent	Proximal fused	52.5	23.7		25.7	21.3
ph1	Bos	8316	8th cent	Proximal fused		28		29.6	23.2
ph1	Bos	8316	8th cent	Proximal fused	54.3	22.4			19.4
ph1	Bos	10334	9th century	Proximal fused	53	26.3		27.5	23.5
ph1	Bos	15301	9th century	Proximal fused	53.8	25.2		27.5	23.1
ph1	Bos	15310	9th century	Proximal fused	52.1	24.6		25.8	21.3
ph1	Bos	15311	9th century	Proximal fused	57		35.2	28.9	24.2
ph1	Bos	15315	9th century	Proximal fused			35.6	32.5
ph1	Bos	15328	10th century	Proximal fused	53.8	25.2	30.1	26.5	22.9
ph1	Bos	16320	10/9 century	Proximal fused	56.2	26.3		28
ph1	Bos	15355	10th century	Proximal fused	58.5	25		27	21.5
ph1	Dama	8316	8th cent	Proximal fused	48	15.6		16.6	12.6
ph1	Dama	8316	8th cent	Proximal fused	51.7	17		19.2	13.2
ph1	Dama	10319	8th cent	Proximal fused	52.4	16.1	23.7	18.7	13.8
ph1	Dama	10327	9th century	Proximal fused	46.3	14.7	22.4	17.3	12.6
ph1	Equus asinus	14514	8th century	Proximal fused		33.1/30.6
ph1	Equus asinus	14514	8th century	Proximal fused		32.5/32.1
ph1	Equus asinus	15302	8th century	Proximal fused	70.2	33.7		40.6	24.7
ph1	Equus asinus	15311	9th century	Proximal fused	61.6	30.8	25.2	33.5	21
ph1	Equus asinus	15311	9th century	Proximal fused	71.1	32.4	28.6
ph1	Equus asinus	15311	9th century	Proximal fused	70.2	32.6	29.6	37.9	22.4
ph1	Gazella	10334	9th century	Proximal fused	41.4	10.4		12.4	8.2
ph1	Gazella	14526	8th century	Proximal fused	43.2	9.1	14.3	10.1	7.7
ph1	Capra	8316	8th cent	Proximal fused	38.3	13.1		13.2	11.3
ph1	Capra	10310	9th century	Proximal unfused		13.8
ph1	Capra	10326	8th cent	Proximal fused	41.4	14.6		14.4	13.1
ph1	Capra	10326	8th cent	Proximal fused	36.5	12.8	14.9	13.1	10.6
ph1	Capra	10327	9th century	Proximal fused	41.1	12.6	15.4	12.9	10.9
ph1	Capra	15341	9th century	Proximal fused		11.7	12.9	11.4	9.7
ph1	Capra	15341	9th century	Proximal fused	42.9	13.6	16	14	10.4
ph1	Equus cf. caballus	14517	8th century	Proximal fused	93.3	bfd=45	depth prx=43	60.3	?
ph1	Equus cf. caballus	15311	9th century	Proximal fused	87.1	Bd 47	40.5	58.3	31.9
ph1	Equus cf. caballus	15311	9th century	Proximal fused			41	59.5
ph1	Sus	14512	8th century	Proximal fused	27.3	12.8		14.6	11
ph1	Sus	15310	9th century	Proximal unfused		13.9
ph1	Sus	15310	9th century	Proximal unfused		14.1
ph1	Ovis	8316	8th cent	Proximal fused	34	10.8		11.1	8.5
ph1	Ovis	8316	8th cent	Proximal fused	35.5	12.4		13	9.9
ph1	Ovis	8316	8th cent	Proximal fused	36	11.1		12.2	10.4
ph1	Ovis	10302	9th century	Proximal fused	37.8	13.3		13.5	10.8
ph1	Ovis	10326	8th cent	Proximal fused	38.6	11.5			9.7
ph1	Ovis	15302	8th century	Proximal fused	37.5	12.6		14.5	11.5
ph1	Ovis	15303	9th century	Proximal fused		12.9
ph1	Ovis	15325	9th century	Proximal fused		12.7			10.4
ph1	Ovis/Capra	10326	8th cent	Proximal fused	40.8		17.7	13.2	10.5
ph1	Ovis/Capra	10343	10th century	Proximal fused				13.9
ph1	Ovis/Capra	10359	9th century	Proximal fused	36.9	12.2	15.1	13.7	10
ph1	Ovis/Capra	10359	9th century	Proximal fused	35.3	13	15.4	12.8	10.6
ph1	Ovis/Capra	11357	10th century	Proximal unfused			14.6	12.6	10.4
ph1	Ovis/Capra	11371	10th century	Proximal unfused			15.8	12.8
ph1	Ovis/Capra	14530	8th century	Proximal unfused		11.9	14.9	12.4	10.2
ph1	Ovis/Capra	14530	8th century	Proximal fused	36.2		15.7	12.2	10.1
ph1	Ovis/Capra	15321	9th century	Proximal fused			15.7	12
ph1	Ovis/Capra	15325	9th century	Proximal fused	37.3	12.3	16	13.7	10.9
ph1	Ovis/Capra	15325	9th century	Proximal fused		12.4	14.3	12.3	10.5
ph1	Ovis/Capra	15326	8th century	Proximal fused	34.7	11.4	15.2	12.3	10.4
RADIUS	Animal	Locus	Stratum	State of fuison	GL	Bd	Dl	Bp	SD	DEM	DVM	WCM	DEL	DVL	WCL			Datum	Taxon	Element	Teeth	Weight (gr.)	Side	Age	Butchery	Gnaw	Fracture	Weather	Burn
rad	Camelus	15302	8th century	Distal fused		84
rad	Dama	15302	8th century	Distal fused		48.3
rad	Canis	15311	9th century	Distal fused		24.2
rad	Gazella	10320	9th century	Distal fused		22.1
rad	Equus cf. caballus	15311	9th century	Distal fused		74.4
rad	Sus	14512	8th century	Distal fused		28.5
rad	Ovis/Capra	10327	9th century	Distal fused		30.7
rad	Ovis/Capra	10336	9th century	unknown		27.1
TIBIA	Animal	Locus	Stratum	State of fuison	GL	Bd	Dd	Bp	SD	DEM	DVM	WCM	DEL	DVL	WCL			Datum	Taxon	Element	Teeth	Weight (gr.)	Side	Age	Butchery	Gnaw	Fracture	Weather	Burn
tib	Bos	8316	8th cent	Proximal Fused		55.8	41.1
tib	Bos	8316	8th cent	Proximal Fused		60.1	44.1
tib	Bos	8316	8th cent	Proximal Fused		54.6	41.8
tib	Bos	10326	8th cent	Proximal Fused		55.4	43
tib	Bos	15310	9th century	Proximal Fused			41.7
tib	Dama	8316	8th cent	Proximal Fused		40	31.2
tib	Dama	15315	9th century	Proximal Fused			34.5
tib	Equus asinus	8316	8th cent	Proximal Fused		50.5	34.8
tib	Equus asinus	14502	8th century	Proximal Fused		53.7	35.3
tib	Equus asinus	15315	9th century	Proximal Fused		61	38.9
tib	Equus asinus	14517	8th century	unknown		43.7
tib	Equus cf. caballus	14505	8th century	Proximal fused		78.3	49
tib	Sus	14512	8th century	Proximal fused		28.2	23.4
tib	Sus	14514	8th century	Proximal fused		26.9	24.1
tib	Sus	15302	8th century	Proximal fused		27	23.4
tib	Ovis/Capra	8316	8th cent	Proximal fused		23.6	20
tib	Ovis/Capra	11325	10th century	Proximal fused		30.3	22.7
tib	Ovis/Capra	11371	10th century	Proximal fused		23.7	20.7
tib	Ovis/Capra	14343	8th century	Proximal fused		26.9	21.4
tib	Ovis/Capra	14512	8th century	Proximal fused		27.5	25
tib	Ovis/Capra	15302	8th century	Proximal fused		32.7	24.6
tib	Ovis/Capra	15303	9th century	Proximal fused		27.4	21.4
tib	Ovis/Capra	15325	9th century	Proximal fused		30.1	25.1
tib	Ovis/Capra	16314	9th century	Proximal fused		30.9	23.6
