# Supplementary material for: In foreign pastures: Livestock mobility at Hazor and the permeability of Iron Age geopolitical borders in the Southern Levant
Source: PLoS One. 2026 Apr 10;21(4):e0328934. doi: 10.1371/journal.pone.0328934 (PMC13068230; doi:10.1371/journal.pone.0328934)
Supplement: S2 Table — (XLSX) [file pone.0328934.s002.xlsx]

## Sheet: Sheet1
Supplementary Table 2. Tooth wear data and epiphyseal fusion data aggregated by period for faunal specimens from Hazor. Data collected by N. Marom.
		Ovis/Capra	Bos	Sus	Equid	Canis	Dama
Early IRIIA 10th century
Mandible	dp3	3 (2)	1
	dp4	6 (3)		1
	P2	2 (2)
	P3	4 (3)
	P4	6 (5)
	M1/2	24 (4)
	M3	11 (2)	1
Zygomatic		1
Scapula	F	2
	U
Humerus	F	6	1
	UE	1
	UM	2			1
Radius	F
	UE
	UM	1
Carpals			1
Pelvis	F	3	2
	U
Femur	F				1
	UE	1
	UM
Tibia	F	4			1	1
	UE
	UM	2
Astragal		6	2				1
Calcaneus		1	1				1
Metapodials	F	11	2
	UE	1
	UM	1
Phalanx 1	F	12	3
	UE	1
	UM	3	1
Phalanx 2		7	7				1
Phalanx 3		9	2
Total		131	24	1	3		3
%		81	15	1	2		2
MNI		6	2	1	1		1
Late IIA 9th century		Sheep/Goat	Cattle	Pig	Equid	Dog	Deer	Gazelle
Mandible	dp3	1 (1)
	dp4	2 (2)
	P2				4
	P3	3 (1)			1
	P4	2 (1)
	M1/2	24 (2)	1	1
	M3	21 (1)	1	1
Zygomatic		4
Scapula	F	7				1		1
	U	1		1
Humerus	F	20	3	2	1	1	1
	UE		1
	UM	1
Radius	F	3	1			1		1
	UE
	UM	3	1		1
Carpals		1			1		1
Pelvis	F	7	2		3		1
	U
Femur	F	3	2	1
	UE	1
	UM			1
Tibia	F	5	1		1		1
	UE
	UM			1
Astragal		11	3	1	3		3	1
Calcaneus		5	3	1	3		1
Metapodials	F	11	1		2
	UE	3	3
	UM	3	1
Phalanx 1	F	12	5		6		1	2
	UE
	UM	7		2	1
Phalanx 2		10	7		4		1
Phalanx 3		2	2		3
Total		173	38	12	34	3	10	5
%		63	14	4	12	1	4	2
MNI		11	2	1	2	1	2	1
IRIIB 8th century		Sheep/Goat	Cattle	Pig	Equid	Dog	Camel	Deer	Gazelle
Mandible	dp3	2 (1)	1
	dp4	3 (1)	1	1
	P2	2 (1)	1 (1)	1 (1)	1
	P3	6 (5)	1 (1)
	P4	8 (6)	1 (1)
	M1/2	25 (6)	3 (2)		10
	M3	10 (4)	2 (1)		1
Zygomatic				1
Scapula	F	6	2
	U	2
Humerus	F	17	2		2			1	1
	UE
	UM	1			1
Radius	F	3	1	1			1	1
	UE	1
	UM	1		2
Carpals			3					1
Pelvis	F	10			1
	U	1
Femur	F	4	1			1
	UE	1
	UM
Tibia	F	7	4	3	3			1
	UE
	UM	4			2
Astragal		15	6					5	3
Calcaneus		9	3		1
Metapodials	F	5	5	1	6			3	1
	UE		1
	UM	2	2					1
Phalanx 1	F	11	5	1	5			3	1
	UE
	UM	1	1
Phalanx 2		2	12		3
Phalanx 3			6	1	5
Total		159	64	12	41	1	1	16	6
%		53	21	4	14	<1	<1	5	2
MNI		9	3	2	2	1	1	3	2
Tooth wear
Age	10th century	9th century	8th century
Age 1	6	1	5
Age 2	2	1	3
Age 3	0	7	2
Age 4	13	15	13
Age 5	1	0	1
