# Supplementary material for: In foreign pastures: Livestock mobility at Hazor and the permeability of Iron Age geopolitical borders in the Southern Levant
Source: PLoS One. 2026 Apr 10;21(4):e0328934. doi: 10.1371/journal.pone.0328934 (PMC13068230; doi:10.1371/journal.pone.0328934)
Supplement: S3 Table — All isotope values reported relative to VPDB. ERJ = enamel root junction. (XLSX) [file pone.0328934.s003.xlsx]

## Sheet: Sheet1
Supplementary Table 3. Carbon (δ13C) and oxygen (δ18O) isotope data measured from the carbonate fraction of incrementally sampled herbivore tooth specimens from Hazor. All isotope values reported relative to VPDB. ERJ = Enamel root junction.
ASIL Number	Period	Species	distance from ERJ (mm)	δ13C	δ18O
5816	early IRIIA	Ovis	30	-10.9	4.7
5816	early IRIIA	Ovis	28.35	-10.6	5.5
5816	early IRIIA	Ovis	26.8	-10.7	5.2
5816	early IRIIA	Ovis	25.34	-10.7	5.5
5816	early IRIIA	Ovis	23.64	-10.9	5.1
5816	early IRIIA	Ovis	21.97	-11.2	4.6
5816	early IRIIA	Ovis	20.26	-11.6	3.8
5816	early IRIIA	Ovis	18.61	-11.6	2.7
5816	early IRIIA	Ovis	16.97	-11.5	1.5
5816	early IRIIA	Ovis	15.67	-12	0.7
5816	early IRIIA	Ovis	14.13	-12.1	0.1
5816	early IRIIA	Ovis	12.5	-12.1	-0.2
5816	early IRIIA	Ovis	11.2	-12.2	0.1
5816	early IRIIA	Ovis	9.35	-11.7	-0.7
5816	early IRIIA	Ovis	7.95	-11.2	1.1
5816	early IRIIA	Ovis	6.49	-11.2	1.2
5816	early IRIIA	Ovis	4.91	-10.8	2.4
5816	early IRIIA	Ovis	3.44	-10.7	2.9
5750	late IRIIA	Bos	37.91	-9	-2.3
5750	late IRIIA	Bos	35.35	-9.3	-2.4
5750	late IRIIA	Bos	32.45	-9.6	-2
5750	late IRIIA	Bos	29.5	-10.4	-2.4
5750	late IRIIA	Bos	25.87	-11.3	-2.5
5750	late IRIIA	Bos	22.91	-11.6	-2.3
5750	late IRIIA	Bos	20.48	-11.6	-2.7
5750	late IRIIA	Bos	17.24	-11.8	-2.9
5750	late IRIIA	Bos	14.41	-11.7	-2.8
5750	late IRIIA	Bos	11.24	-11.5	-2.9
5750	late IRIIA	Bos	7.82	-11.1	-2.9
5750	late IRIIA	Bos	5.21	-11	-3.4
5750	late IRIIA	Bos	2.54	-10.8	-3.6
5751	late IRIIA	Ovis/Capra	41.43	-9.4	-4.9
5751	late IRIIA	Ovis/Capra	39.9	-10.1	-5.4
5751	late IRIIA	Ovis/Capra	38.4	-9.9	-5
5751	late IRIIA	Ovis/Capra	37.03	-10.6	-5.4
5751	late IRIIA	Ovis/Capra	35.32	-10.7	-5
5751	late IRIIA	Ovis/Capra	33.6	-10.9	-4.5
5751	late IRIIA	Ovis/Capra	32.19	-11	-4.5
5751	late IRIIA	Ovis/Capra	30.21	-11.2	-3.6
5751	late IRIIA	Ovis/Capra	28.58	-11.4	-3.4
5751	late IRIIA	Ovis/Capra	26.4	-11.6	-3
5751	late IRIIA	Ovis/Capra	24.1	-11.6	-1.9
5751	late IRIIA	Ovis/Capra	23.18	-11.9	-1.6
5751	late IRIIA	Ovis/Capra	21.22	-12.2	-1
5751	late IRIIA	Ovis/Capra	20.3	-12	-0.5
5751	late IRIIA	Ovis/Capra	18.27	-12.2	-1
5751	late IRIIA	Ovis/Capra	16.76	-12	-0.4
5751	late IRIIA	Ovis/Capra	15.2	-12	-0.9
5751	late IRIIA	Ovis/Capra	13.04	-11.5	-1.6
5751	late IRIIA	Ovis/Capra	11.17	-11.7	-1.6
5751	late IRIIA	Ovis/Capra	9.62	-11.2	-2.5
5751	late IRIIA	Ovis/Capra	8.13	-11.1	-3.5
5751	late IRIIA	Ovis/Capra	6.62	-11.3	-4.7
5751	late IRIIA	Ovis/Capra	4.86	-11.1	-5
5752	late IRIIA	Ovis/Capra	38.66	-9	-1.6
5752	late IRIIA	Ovis/Capra	37.05	-8.7	-2
5752	late IRIIA	Ovis/Capra	35.64	-8.2	-2.4
5752	late IRIIA	Ovis/Capra	33.77	-8	-2.9
5752	late IRIIA	Ovis/Capra	32.54	-7.7	-3.5
5752	late IRIIA	Ovis/Capra	30.85	-7.8	-3.8
5752	late IRIIA	Ovis/Capra	29.16	-7.8	-4
5752	late IRIIA	Ovis/Capra	27.7	-7.9	-4.3
5752	late IRIIA	Ovis/Capra	25.64	-8.1	-4.5
5752	late IRIIA	Ovis/Capra	23.96	-8.5	-4.6
5752	late IRIIA	Ovis/Capra	22.11	-9	-4.8
5752	late IRIIA	Ovis/Capra	20.6	-9.6	-5.1
5752	late IRIIA	Ovis/Capra	19	-10	-4.7
5752	late IRIIA	Ovis/Capra	17.25	-10.7	-5.1
5752	late IRIIA	Ovis/Capra	15.34	-11.3	-4.8
5752	late IRIIA	Ovis/Capra	13.49	-11.8	-4.5
5752	late IRIIA	Ovis/Capra	11.44	-12.3	-4
5752	late IRIIA	Ovis/Capra	9.77	-12.3	-2.9
5752	late IRIIA	Ovis/Capra	8.42	-12	-1.7
5752	late IRIIA	Ovis/Capra	6.51	-11.3	-0.9
5752	late IRIIA	Ovis/Capra	4.89	-10.6	-1.1
5752	late IRIIA	Ovis/Capra	3.15	-10.1	-1.7
5752	late IRIIA	Ovis/Capra	1.49	-9.5	-2.4
5753	late IRIIA	Capra	23.73	-9.3	-1.6
5753	late IRIIA	Capra	22.12	-8.7	-1.9
5753	late IRIIA	Capra	18.95	-8.8	-1.9
5753	late IRIIA	Capra	17.19	-8.8	-1.8
5753	late IRIIA	Capra	15.76	-9	-1.5
5753	late IRIIA	Capra	13.94	-9	-0.7
5753	late IRIIA	Capra	12.32	-9.5	0.6
5753	late IRIIA	Capra	10.71	-10	0.6
5753	late IRIIA	Capra	9.12	-10.1	0.8
5753	late IRIIA	Capra	7.2	-9.8	0.6
5753	late IRIIA	Capra	5.37	-9.6	-0.7
5753	late IRIIA	Capra	4.21	-9.6	0.4
5753	late IRIIA	Capra	2.52	-9.6	-0.1
5756	late IRIIA	Capra	13.77	-7.5	-1.7
5756	late IRIIA	Capra	12.15	-9.7	1.5
5756	late IRIIA	Capra	10.52	-8.4	0.9
5756	late IRIIA	Capra	8.38	-8	0.5
5756	late IRIIA	Capra	6.51	-7.6	-0.3
5756	late IRIIA	Capra	5.14	-5.4	-0.5
5756	late IRIIA	Capra	3.32	-5	-0.4
5757	late IRIIA	Capra?	31.83	-9.8	1.3
5757	late IRIIA	Capra?	28.35	-9.8	0.3
5757	late IRIIA	Capra?	26.86	-9.9	-0.1
5757	late IRIIA	Capra?	24.93	-9.6	-0.2
5757	late IRIIA	Capra?	23.17	-9.7	-0.8
5757	late IRIIA	Capra?	21.75	-9.5	-1.2
5757	late IRIIA	Capra?	19.64	-9.8	-1
5757	late IRIIA	Capra?	18.4	-9.7	-1.5
5757	late IRIIA	Capra?	16.44	-9.8	-1.8
5757	late IRIIA	Capra?	14.8	-10	-2.2
5757	late IRIIA	Capra?	12.83	-10	-2.4
5757	late IRIIA	Capra?	11.42	-10.1	-2.1
5757	late IRIIA	Capra?	9.8	-10.3	-2
5757	late IRIIA	Capra?	8.51	-10.6	-1.1
5757	late IRIIA	Capra?	7.25	-10.7	-0.1
5757	late IRIIA	Capra?	5.74	-10.4	0.6
5757	late IRIIA	Capra?	3.7	-10.2	0.6
5757	late IRIIA	Capra?	2.11	-10	0.9
5805	late IRIIA	Ovis	34.03	-10.2	-2.9
5805	late IRIIA	Ovis	32.57	-10.2	-3.3
5805	late IRIIA	Ovis	30.75	-10.3	-3.5
5805	late IRIIA	Ovis	28.85	-10.2	-3.3
5805	late IRIIA	Ovis	27.1	-10.6	-3.7
5805	late IRIIA	Ovis	25.06	-10.7	-3.7
5805	late IRIIA	Ovis	22.9	-10.8	-3.5
5805	late IRIIA	Ovis	20.59	-11	-2.9
5805	late IRIIA	Ovis	18.9	-11.3	-2.4
5805	late IRIIA	Ovis	17.16	-11.8	-1.9
5805	late IRIIA	Ovis	15.55	-12.1	-1.1
5805	late IRIIA	Ovis	13.94	-11.7	0.1
5805	late IRIIA	Ovis	11.91	-11.4	0.4
5805	late IRIIA	Ovis	9.9	-10.7	1.4
5805	late IRIIA	Ovis	8.25	-9.6	1.2
5805	late IRIIA	Ovis	6.69	-8.7	1.3
5805	late IRIIA	Ovis	4.86	-8.2	0.1
5805	late IRIIA	Ovis	2.72	-8.3	-0.3
5808	late IRIIA	Ovis	21.29	-9.1	0.4
5808	late IRIIA	Ovis	19.96	-9	0
5808	late IRIIA	Ovis	18.54	-9.1	-0.1
5808	late IRIIA	Ovis	16.84	-9.1	-0.3
5808	late IRIIA	Ovis	15.53	-8.7	0.3
5808	late IRIIA	Ovis	13.99	-8.5	-0.2
5808	late IRIIA	Ovis	12.39	-8.4	-0.4
5808	late IRIIA	Ovis	10.75	-8.3	-0.6
5808	late IRIIA	Ovis	9.24	-7.9	0.1
5808	late IRIIA	Ovis	7.53	-8.3	0.1
5808	late IRIIA	Ovis	5.71	-8.7	0.4
5808	late IRIIA	Ovis	4.6	-9.1	0.5
5808	late IRIIA	Ovis	2.71	-9.5	1.1
5754	IRIIB	Bos	29.55	-6	-3
5754	IRIIB	Bos	26.7	-6.8	-3.3
5754	IRIIB	Bos	23.47	-7.3	-3.6
5754	IRIIB	Bos	20.76	-6.7	-3.2
5754	IRIIB	Bos	17.04	-7.3	-2.9
5754	IRIIB	Bos	13.96	-7.2	-2.9
5754	IRIIB	Bos	10.52	-7.2	-2.9
5754	IRIIB	Bos	7.58	-6.2	-3.2
5754	IRIIB	Bos	4.9	-5.1	-3.4
5754	IRIIB	Bos	1.85	-4.5	-3.5
5758	IRIIB	Ovis/Capra	25.34	-7.4	-4
5758	IRIIB	Ovis/Capra	22.89	-9.2	-1.9
5758	IRIIB	Ovis/Capra	20.94	-9.2	-2.5
5758	IRIIB	Ovis/Capra	19.4	-10.2	-3.1
5758	IRIIB	Ovis/Capra	16.99	-9.2	-3.8
5758	IRIIB	Ovis/Capra	15.49	-9.7	-2.9
5758	IRIIB	Ovis/Capra	13.46	-10	-3.1
5758	IRIIB	Ovis/Capra	12.24	-10.2	-3.1
5758	IRIIB	Ovis/Capra	10.01	-10.8	-3.4
5758	IRIIB	Ovis/Capra	8.61	-10.8	-3.1
5758	IRIIB	Ovis/Capra	6.21	-11.4	-2.6
5758	IRIIB	Ovis/Capra	5.36	-11.8	-1.7
5801	IRIIB	Ovis/Capra	27.15	-11.7	-1
5801	IRIIB	Ovis/Capra	24.76	-12.5	0
5801	IRIIB	Ovis/Capra	23.23	-13	0.9
5801	IRIIB	Ovis/Capra	20.9	-13.1	1.2
5801	IRIIB	Ovis/Capra	19.19	-12.7	2.1
5801	IRIIB	Ovis/Capra	17	-12.3	1.2
5801	IRIIB	Ovis/Capra	15.17	-11.7	2.3
5801	IRIIB	Ovis/Capra	13.53	-11.1	2.3
5801	IRIIB	Ovis/Capra	11.96	-10.1	1.2
5801	IRIIB	Ovis/Capra	9.69	-9.7	0.3
5801	IRIIB	Ovis/Capra	8.22	-9	-0.7
5801	IRIIB	Ovis/Capra	6.37	-8.7	-1.1
5801	IRIIB	Ovis/Capra	4.94	-8.6	-0.1
5812	IRIIB	Ovis/Capra	20.71	-6.9	-1.9
5812	IRIIB	Ovis/Capra	19.23	-6.9	-0.9
5812	IRIIB	Ovis/Capra	17.38	-7.8	-0.8
5812	IRIIB	Ovis/Capra	15.66	-8.6	-0.8
5812	IRIIB	Ovis/Capra	14.47	-9.1	-0.4
5812	IRIIB	Ovis/Capra	12.78	-9	-0.6
5812	IRIIB	Ovis/Capra	11.03	-9.4	-0.3
5812	IRIIB	Ovis/Capra	9.23	-8.9	-0.5
5812	IRIIB	Ovis/Capra	7.35	-7.6	-1.4
5812	IRIIB	Ovis/Capra	5.96	-7.6	-1.4
5813	IRIIB	Ovis/Capra	26.9	-9.9	-0.8
5813	IRIIB	Ovis/Capra	25.2	-10.4	0.3
5813	IRIIB	Ovis/Capra	23.8	-10.3	-0.1
5813	IRIIB	Ovis/Capra	22.15	-10.2	-0.2
5813	IRIIB	Ovis/Capra	20.43	-10.3	-1
5813	IRIIB	Ovis/Capra	18.56	-10.2	-1.4
5813	IRIIB	Ovis/Capra	16.99	-10.1	-1.8
5813	IRIIB	Ovis/Capra	15.45	-10.1	-2
5813	IRIIB	Ovis/Capra	13.67	-9.9	-1
5813	IRIIB	Ovis/Capra	12.47	-9.8	-1.1
5813	IRIIB	Ovis/Capra	10.81	-9.4	-1.2
5813	IRIIB	Ovis/Capra	8.99	-9.7	-0.8
5813	IRIIB	Ovis/Capra	7.49	-9.8	0.5
5813	IRIIB	Ovis/Capra	5.98	-9.8	0.4
5813	IRIIB	Ovis/Capra	4.88	-10.4	0.7
5817	IRIIB	Gazella	8.33	-12	-1.8
5817	IRIIB	Gazella	7.06	-13.3	2.5
5817	IRIIB	Gazella	5.91	-13.6	3.1
5817	IRIIB	Gazella	4.8	-13.5	3.7
5817	IRIIB	Gazella	2.9	-13.1	3.5
5820	IRIIB	Ovis/Capra	28.21	-9.6	-4.8
5820	IRIIB	Ovis/Capra	27.18	-10.4	-4.7
5820	IRIIB	Ovis/Capra	25.16	-10.6	-4.4
5820	IRIIB	Ovis/Capra	23.01	-11	-2.8
5820	IRIIB	Ovis/Capra	21.18	-11	-1
5820	IRIIB	Ovis/Capra	19.66	-11.1	0.3
5820	IRIIB	Ovis/Capra	17.95	-10.9	0.4
5820	IRIIB	Ovis/Capra	16.6	-10.8	0.5
5820	IRIIB	Ovis/Capra	14.54	-10.4	1.4
5820	IRIIB	Ovis/Capra	12.7	-10.4	1.3
5820	IRIIB	Ovis/Capra	10.5	-10.6	0.8
5820	IRIIB	Ovis/Capra	8.75	-10.6	-0.2
5820	IRIIB	Ovis/Capra	7.12	-10.7	-1.7
5820	IRIIB	Ovis/Capra	5.24	-10.8	-2.6
5820	IRIIB	Ovis/Capra	3.12	-11.3	-3.5
